# Supplementary material for: Attributions of Loneliness—Life Story Interviews with Older Mental Health Service Users
Source: Healthcare (Basel). 2024 May 31;12(11):1133. doi: 10.3390/healthcare12111133 (PMC11171849; doi:10.3390/healthcare12111133)
Supplement: Supplementary file 1 [file healthcare-12-01133-s001.zip]

Archive with 2 entries (2 files):
- Supplementary File S1 Life Maps Interview Topic Guide.docx
- Supplementary File S2  2COREQ check list.docx
